# Supplementary material for: Real-World Efficacy and Safety of Apixaban vs. Warfarin in Obese Atrial Fibrillation Patients: Propensity Matching Analysis
Source: Biomedicines. 2025 Feb 17;13(2):490. doi: 10.3390/biomedicines13020490 (PMC11853457; doi:10.3390/biomedicines13020490)
Supplement: Supplementary file 1 [file biomedicines-13-00490-s001.zip]

Archive with 1 entries (1 files):
- biomedicines-3394722-supplementary.pdf
